# Supplementary material for: Does Childhood Obesity Trigger Neuroinflammation?
Source: Biomedicines. 2022 Aug 11;10(8):1953. doi: 10.3390/biomedicines10081953 (PMC9405861; doi:10.3390/biomedicines10081953)
Supplement: Supplementary file 1 [file biomedicines-10-01953-s001.zip]

Archive with 4 entries (4 files):
- Figure S1.pdf
- Table S1.pdf
- Table S2.tsv
- Table S3.tsv
