# Supplementary material for: Does Childhood Obesity Trigger Neuroinflammation?
Source: Biomedicines. 2022 Aug 11;10(8):1953. doi: 10.3390/biomedicines10081953 (PMC9405861; doi:10.3390/biomedicines10081953)
Supplement: Supplementary file 1 [file biomedicines-10-01953-s001.zip › Table S2.tsv]

	AT-Ctrl	At-OB	Fold_Change	q-Value
ABCC10	31.37	72.58	1.22	4.69e-02
ABCD4	103.71	170.46	0.72	4.21e-03
ABHD17A	68.52	125.17	0.88	1.01e-02
ACAP1	9.43	33.88	1.87	4.65e-02
ACOT8	6.67	18.25	1.44	1.52e-02
ACSF3	46.17	128.54	1.48	1.02e-04
ADAM33	33.32	180	2.44	4.69e-02
ADAMTS10	69.07	248.4	1.85	2.63e-05
ADAMTS6	16.15	28.4	0.85	4.90e-02
ADAMTSL4-AS2	1.32	12.89	3.18	7.28e-03
AFAP1L2	32.98	68.75	1.08	1.45e-02
AGAP3	103.87	208.5	1.02	1.87e-04
AGPAT1	73.82	108.48	0.56	1.82e-03
AGRN	58.71	322.37	2.46	4.34e-05
ALDH16A1	14.54	101.49	2.81	1.30e-02
AMDHD2	10.75	32.6	1.58	1.20e-04
AMOTL2	404.74	636.84	0.65	4.40e-02
ANAPC2	45.48	106.45	1.23	1.20e-08
ANGPT4	1.79	12.11	2.91	4.02e-03
ANKH	234.08	329.04	0.49	1.03e-02
ANKRD52	150.71	213.29	0.51	1.46e-02
ANO8	26.27	85.46	1.71	2.42e-02
AP1G2	22.31	92.92	2.09	5.39e-18
AP1G2-AS1	5.31	14.69	1.4	4.89e-02
AP2A2	347.88	491.54	0.5	2.38e-02
APBB3	11.09	47.5	2.11	1.19e-03
ARAP1	304.38	906.69	1.58	2.10e-02
ARHGAP15	40.93	84.47	1.07	2.30e-07
ARHGAP23	63.29	138.99	1.14	1.93e-03
ARHGAP33	2.68	26.05	3.3	1.97e-02
ARHGAP4	65.71	221.05	1.76	6.98e-04
ARHGAP9	20.95	67.62	1.65	6.86e-10
ARHGEF18	39.27	68.5	0.8	7.56e-04
ARPC5	57.42	97.57	0.78	3.03e-05
ARRB2	172.35	241.73	0.5	5.23e-06
ARSA	26.27	92.73	1.82	1.65e-02
ATAD3B	41.52	89.98	1.13	7.98e-03
ATP13A1	67.75	186.4	1.46	3.14e-03
ATP5IF1	70.21	109.95	0.67	1.24e-04
AVIL	28.35	61.66	1.14	1.01e-02
B4GALNT4	0	14.34	6.47	2.58e-02
BAG6	373.36	504.46	0.44	2.74e-02
BAIAP2	22.57	67.78	1.59	3.96e-03
BCAR1	9.31	56.52	2.61	7.14e-04
BMP6	12.84	40.99	1.71	1.43e-06
BOC	97.45	349.88	1.85	4.69e-02
BORCS6	6.76	27.3	2.04	1.50e-02
BRAT1	13.69	54.83	2.01	1.40e-02
BRD1	114.84	177.58	0.62	2.17e-06
C12orf57	82.62	130.98	0.69	9.93e-06
C1orf198	56.31	105.87	0.89	1.12e-06
C20orf27	18.23	32.32	0.86	2.57e-02
C2orf68	6.25	14.82	1.34	4.00e-02
CA4	86.58	323.7	1.91	3.03e-02
CACNA2D2	4.5	27.25	2.63	7.17e-06
CAPN1	212.89	351.4	0.73	8.31e-17
CARD8	149.03	248.41	0.74	1.49e-02
CARM1	94.36	122.61	0.38	4.02e-02
CASKIN2	61.92	138.38	1.17	4.50e-02
CASTOR3	31.92	108.83	1.78	7.36e-04
CBFA2T2	39.19	77.98	1.04	1.08e-06
CBX2	0.89	16.05	4.4	1.06e-03
CBX8	3.1	18.27	2.67	2.30e-04
CCDC88B	13.43	57.03	2.1	1.74e-03
CCHCR1	20.7	50.2	1.29	4.34e-02
CCN5	10.03	79.13	2.98	1.56e-02
CCNL2	192.33	435.88	1.18	2.71e-02
CD14	50.59	194.2	1.94	4.20e-03
CD209	80.55	328.23	2.02	4.16e-06
CD4	34.31	163.31	2.25	8.90e-05
CDC37	559.44	933.53	0.74	1.81e-02
CDC42EP4	45.87	66.55	0.53	4.25e-02
CDC42SE1	108.85	209.06	0.95	2.82e-04
CELSR3	4.93	26.41	2.45	1.69e-02
CFAP410	4	26.36	2.74	4.13e-02
CHFR	98.19	138.91	0.49	2.21e-03
CHPF	8.03	60.52	2.92	1.34e-03
CHTF18	4.38	19.92	2.18	5.36e-04
CIC	136.1	367.74	1.44	3.24e-02
CIITA	220.92	537.62	1.28	3.80e-02
CLDN5	14.24	84.66	2.57	1.52e-02
CLIP2	50.71	98.5	0.95	1.28e-02
CNTNAP3	26.57	57.83	1.09	4.12e-05
COL11A2	7.06	44.1	2.65	4.44e-02
COL4A4	5.36	35.97	2.73	2.75e-03
COL4A6	0.85	74.6	6.43	3.42e-02
COL8A2	2.21	24.17	3.48	1.97e-05
COLGALT1	294.05	504.82	0.78	1.71e-02
CPLX1	0	10.03	5.96	3.43e-02
CPNE1	128.42	265.43	1.05	1.22e-02
CPT1A	228.75	349.64	0.62	3.27e-06
CRTAC1	2.21	9.72	2.22	2.72e-02
CRYL1	53.59	85.82	0.69	7.59e-04
CSF1R	296.41	620.35	1.06	6.51e-04
CSF2RB	70.52	128.09	0.87	4.21e-03
CSRP2	10.2	28.35	1.39	1.99e-03
CTAGE3P	0.47	43.67	6.6	3.43e-02
CTBP2	65.45	119.55	0.87	1.88e-07
CUL9	88.41	206.83	1.23	1.03e-02
CYBA	264.81	508.84	0.94	8.30e-04
CYP27A1	47.44	175.7	1.89	2.03e-02
CYSLTR2	1.7	17.69	3.34	4.24e-02
CYTH4	79.23	149.95	0.93	1.23e-02
DBF4B	3.61	31.29	3.14	3.29e-02
DEF6	10.12	34.14	1.77	1.69e-02
DENND11	28.18	80.75	1.54	8.23e-05
DENND2B	53.64	91.45	0.81	2.74e-05
DEPTOR	42.59	118.18	1.48	3.99e-02
DGKD	64.74	96.49	0.59	2.20e-03
DNAJC17	37.15	74.74	1.03	1.37e-02
DOCK2	248.32	318.91	0.36	1.86e-02
DOK2	28.35	71.23	1.34	2.68e-03
DTX3	1.32	10.79	3.05	1.18e-02
DVL1	88.75	157.61	0.81	8.94e-09
EFS	6.67	15.02	1.3	3.96e-02
EGFL7	22.91	143.21	2.65	3.77e-02
EGLN1	89.72	209.06	1.22	3.96e-02
EMC10	41.87	124.05	1.57	1.40e-02
EMC9	12.88	27.64	1.14	6.87e-03
EME2	3.1	33.18	3.43	2.64e-03
EML3	113.22	295.5	1.39	2.56e-02
ENSG00000230715	45.02	87.29	0.94	6.96e-05
ENSG00000275063	0	28.8	20.26	2.61e-04
ENSG00000279689	0	4.54	4.86	4.50e-02
ENSG00000280287	0	3.51	4.49	4.69e-02
ENTR1	32.69	54.45	0.75	6.38e-03
EPHA2	40.55	194.04	2.26	2.66e-05
EPOR	12.5	39.28	1.67	4.47e-02
EVC2	88.73	216.08	1.29	3.09e-02
EVPL	0.47	28.36	5.99	2.42e-02
F10	46.92	89.41	0.95	1.94e-03
FAM102A	20.23	63.16	1.64	1.34e-05
FAM53C	39.82	119.94	1.6	7.59e-04
FAM86B3P	3.19	27.8	3.16	2.93e-03
FBLN1	625.23	1758.99	1.49	1.19e-02
FBXL6	8.76	31.63	1.86	5.30e-04
FCGBP	105.69	755.43	2.84	3.66e-03
FCGRT	162.63	468.52	1.53	1.92e-12
FCHSD1	23.84	87.03	1.86	1.03e-14
FCMR	11.44	50.11	2.14	8.54e-03
FDXR	1.79	27.46	4.13	3.04e-06
FFAR3	3.49	38.86	3.47	1.50e-03
FKBP15	382.83	447.36	0.21	2.03e-02
FLNA	5207.03	8676.62	0.74	9.56e-03
FRS3	4.93	22.04	2.15	2.75e-04
GAA	133.8	315.46	1.23	1.10e-04
GAB1	218.64	264.34	0.29	1.18e-02
GAS6	104.59	434.6	2.06	2.81e-08
GATD1	16.92	58.1	1.8	1.02e-02
GBP1	213.6	358.32	0.75	2.36e-03
GCN1	606.09	1029.85	0.77	4.37e-05
GDF15	0.89	8.05	3.24	3.96e-02
GGA2	149.77	324.2	1.12	1.75e-02
GGT7	27.71	54.71	0.94	6.98e-04
GINS3	0.47	17.2	5.4	5.48e-03
GIPR	4.34	25.3	2.55	4.38e-02
GMIP	27.5	58.53	1.1	1.95e-04
GOLGA3	419.41	657.65	0.65	6.02e-05
GOLGA6L7	0	34.33	19.93	3.55e-04
GPSM3	1.74	11.12	2.8	6.79e-03
GRAMD1A	70.68	181.69	1.37	4.43e-03
GRAMD2B	17.47	45.13	1.39	3.03e-02
GRK2	147.96	329.8	1.16	8.13e-03
GRN	917.09	1570.82	0.78	3.65e-02
GSDMD	33.66	90.56	1.44	1.96e-02
GSTM1	2.68	436.16	7.35	7.59e-04
GSTM5	57.55	269.13	2.23	4.99e-02
GTF3C1	352.06	531.71	0.6	4.09e-03
GTPBP3	4.04	17.75	2.15	1.58e-03
H4C2	37.53	88.93	1.23	3.06e-09
H4C5	212	386.02	0.87	2.70e-03
HAPLN3	1.74	25.9	3.89	3.32e-02
HAUS8	14.15	40.28	1.52	2.40e-02
HDAC4	129.25	279.01	1.11	1.76e-11
HDAC7	120.59	360.04	1.58	1.32e-02
HECTD2	45.99	66.32	0.56	2.56e-02
HELZ2	23.46	97.3	2.06	1.20e-06
HGH1	23.25	73.16	1.65	5.16e-03
HIP1	286.88	406.86	0.51	4.97e-02
HLA-B	1983.99	3785.45	0.93	1.65e-08
HLA-C	1564.48	5754.92	1.88	4.17e-02
HLA-E	1363.26	3896.45	1.52	4.83e-02
HMCN2	48.93	124.26	1.34	3.12e-02
HNRNPA0	64.31	125.85	0.98	1.74e-09
HSF4	47.94	116.74	1.29	1.47e-02
HSP90AB4P	7.48	22.66	1.57	2.47e-03
HSPA7	25.51	60.17	1.23	2.77e-06
HSPG2	10893.99	17908.57	0.72	3.94e-02
HYOU1	327.36	451.88	0.47	1.06e-03
ICAM1	35.37	99.9	1.5	1.72e-03
ID3	34.43	124.27	1.85	1.74e-08
IER2	4.5	54.05	3.59	9.56e-03
IFFO1	86.96	125.7	0.53	4.77e-02
IGFBP4	72.76	281.01	1.95	2.58e-02
IGHV3-7	3.06	79.91	4.7	4.17e-02
IGSF8	34.89	69.47	1.03	9.72e-06
IKBKB	171.33	321.46	0.91	1.91e-04
INTS1	249.32	510.87	1.04	2.20e-44
IQSEC1	242.21	374.35	0.63	3.08e-03
IRGQ	1.83	24.14	3.74	2.49e-02
ITGA3	58.82	143.37	1.29	8.27e-03
ITGA7	3556.08	5953.39	0.74	2.11e-02
ITGB8	2.72	16.06	2.5	2.64e-03
ITLN1	0	122.26	22.27	4.09e-05
JARID2	71.75	110.53	0.62	4.07e-04
JCAD	347.24	493.29	0.51	1.56e-03
KALRN	253.48	598.05	1.24	6.18e-03
KCNAB2	40.04	146.89	1.88	4.17e-02
KDM4A	67.71	120.22	0.83	6.85e-03
KDM6B	159.29	568.16	1.84	4.31e-03
KDM8	2.64	22.06	3.03	6.96e-05
KIAA0930	90.51	229.83	1.34	2.43e-02
KIAA1549	12.71	41.94	1.73	1.99e-04
KIAA1755	2.17	36.87	4.15	6.51e-08
KIF21B	7.52	57.26	2.94	4.62e-04
KIF26A	5.4	15.47	1.62	1.24e-02
KLF16	1.32	11.17	2.86	2.23e-02
KLHL26	1.79	18.39	3.47	1.99e-04
KMT2D	735.7	1397.98	0.93	4.83e-02
KRT19	0.89	36.32	5.58	7.47e-06
KSR1	80.28	159.73	1	4.79e-08
LAMA5	86.49	474.42	2.46	1.64e-02
LGALS9	91.68	151.46	0.71	3.34e-02
LHX6	8.16	57.64	2.84	2.17e-02
LOXL3	12.03	26.95	1.07	2.14e-02
LPCAT1	38.46	65.38	0.73	3.72e-03
LRP10	101.49	221.05	1.13	2.85e-08
LRP2	0	62.18	21.33	9.67e-05
LRPAP1	188.93	268.93	0.52	2.83e-07
LRRC47	76.38	137.84	0.86	1.93e-02
LRWD1	14.79	35.16	1.24	5.00e-02
LSM10	35.96	54.6	0.6	3.87e-02
LSP1	151.83	329.98	1.12	4.76e-09
LTBP2	352.54	1594.63	2.18	1.72e-02
LTBP3	556.38	1234.33	1.15	1.22e-04
LTBP4	330.5	821.61	1.32	3.58e-03
MAF	360.68	1220.27	1.76	1.78e-02
MAFB	40.58	168.71	2.06	1.19e-02
MAFK	4.97	27.22	2.49	1.19e-02
MAML1	65.45	96.97	0.59	2.47e-03
MAN1B1	240.53	499.41	1.06	1.50e-03
MAPK7	11.6	24.21	1.16	1.07e-02
MARCKS	27.8	111.87	2.02	3.03e-02
MARK4	58.4	89.29	0.61	2.65e-03
MAU2	69.24	165.7	1.26	4.58e-02
MB21D2	19.64	32.62	0.79	4.16e-02
MCM7	174.13	261.24	0.58	2.16e-02
MEAK7	12.07	31.44	1.34	1.02e-03
MED19	18.28	36.25	1.02	4.09e-03
MED29	24.91	46.19	0.91	2.48e-03
MEGF6	6.72	129.48	4.27	1.51e-04
MELTF	9.78	20.57	1.13	2.91e-02
MFHAS1	20.44	54.85	1.44	3.68e-07
MFNG	5.82	25.71	2.16	5.33e-05
MGAT1	93.04	192.26	1.04	1.07e-04
MGRN1	96.99	218.77	1.18	2.64e-04
MICAL1	55.64	299.94	2.43	1.22e-02
MIEN1	34.65	93.06	1.42	1.73e-02
MLXIP	152.92	265.4	0.8	4.46e-04
MMP2	1673.43	3051.23	0.87	2.17e-02
MOB2	39.23	70.38	0.85	2.34e-02
MORN1	7.82	39.76	2.32	8.50e-03
MRPL28	47.22	81.11	0.83	6.01e-05
MRPL34	19.29	43.77	1.2	3.77e-02
MRPL55	3.57	12.9	1.84	2.20e-02
MST1	9.57	72.27	2.91	1.74e-03
MT1F	0	113.9	9.44	1.77e-02
MUS81	36.85	171.77	2.23	1.40e-02
MXRA8	145.08	254.77	0.81	1.15e-02
MYH11	139.05	1490.42	3.42	1.17e-02
MYO15B	142.92	678.04	2.25	2.79e-02
MYO1F	167.03	313.47	0.91	8.04e-03
MZF1	7.52	52.74	2.83	6.22e-12
NADSYN1	139.87	215.05	0.63	5.35e-08
NBEAL2	106.18	194.99	0.85	8.54e-12
NCF4	69.24	199.64	1.53	6.62e-04
NCKAP1L	242.75	419.18	0.79	1.00e-04
NDE1	68.89	140.66	1.04	4.57e-02
NDOR1	10.71	48.7	2.2	4.43e-02
NFATC2IP	31.62	51.04	0.69	1.93e-02
NFATC4	19.51	80.15	2.05	7.57e-05
NFKBID	5.82	47.5	3.03	4.12e-02
NFKBIL1	5.74	16.45	1.53	1.52e-02
NIBAN2	86.66	163.77	0.93	4.13e-05
NLRP1	137.41	448.56	1.71	2.08e-03
NLRP12	3.61	31.71	3.16	6.49e-03
NME3	2.59	73.86	4.82	3.78e-03
NOC2L	216.73	341.99	0.66	2.48e-02
NOSIP	57.8	83.68	0.53	1.55e-02
NOTCH3	361.09	1830.69	2.34	3.12e-05
NPHP4	26.9	74.56	1.47	4.09e-03
NR2F2	96.65	217.62	1.18	4.51e-02
NTHL1	10.93	35.34	1.7	6.87e-03
NTN1	0.43	7.77	4.29	5.00e-02
OGFR	110.59	343.37	1.64	3.32e-02
OSBPL3	44.25	97.85	1.13	2.55e-02
P2RX4	25.03	54.12	1.05	1.95e-04
P3H3	13.22	42.47	1.7	7.54e-03
PACS1	287.13	451.57	0.65	2.16e-02
PAN2	145.95	211.77	0.53	9.93e-06
PAPLN	7.69	45.72	2.57	1.34e-03
PARP10	41.02	134.64	1.72	4.19e-05
PARVG	44.76	93.47	1.05	4.30e-02
PCED1A	84.92	151.07	0.87	9.72e-10
PCNX3	77.92	212.48	1.45	7.20e-03
PCSK4	0	8.61	5.72	1.03e-02
PDE1C	10.45	39.86	1.95	3.32e-03
PDE7B	18.53	41.18	1.16	3.43e-04
PDGFRB	481.01	987.46	1.04	3.59e-02
PEG3	19.76	61.46	1.63	2.68e-03
PEX16	51.31	191.52	1.9	4.46e-04
PGAP3	5.65	20.31	1.82	1.93e-02
PHBP19	7.57	40.22	2.32	1.28e-07
PHOSPHO2	7.18	18.7	1.45	1.01e-02
PIDD1	3.14	39.2	3.66	9.97e-03
PIGO	28.23	53.84	0.91	9.03e-04
PINK1-AS	13.05	30.29	1.23	2.68e-03
PIP5K1C	139.58	320.96	1.21	2.89e-04
PITX2	0.89	61.22	6.3	1.68e-07
PLAT	12.07	73.65	2.61	1.03e-03
PLCD1	87.18	166.25	0.93	2.39e-03
PLCG2	122.58	219.67	0.85	8.11e-04
PLEKHA6	12.45	138.53	3.48	2.76e-03
PLEKHM1P1	208.71	480.46	1.2	5.26e-03
PLEKHO1	40.94	121.15	1.55	6.20e-05
PLIN3	24.61	69.01	1.5	1.48e-02
PLTP	831.39	2921.18	1.81	2.42e-05
PLXNB2	565.89	1050.44	0.89	1.08e-03
PML	142.42	261.22	0.88	1.48e-04
PNKP	124.88	341.11	1.45	6.02e-05
PNPLA6	166.49	365.44	1.14	7.64e-03
PNPLA7	110.45	475.43	2.11	3.03e-02
PPP1R37	13.56	79.07	2.55	2.71e-02
PPP1R3F	2.59	13.88	2.4	4.54e-03
PPP1R9B	195.76	368.55	0.92	2.72e-02
PPRC1	42.68	90.96	1.08	3.53e-02
PRKCB	21.08	61.05	1.52	3.03e-03
PRKD2	78.59	177.84	1.18	3.32e-02
PRMT2	172.18	277.34	0.69	2.54e-02
PRPF40B	40.93	76.41	0.93	2.07e-05
PRRC2B	525.18	641.31	0.28	1.92e-05
PTGDR	8.33	21.57	1.41	5.38e-03
PTK2B	106.14	257.71	1.27	6.64e-15
PTPN18	30.56	72.09	1.27	4.16e-08
PUF60	121.34	204.37	0.76	3.38e-02
PWWP2B	10.24	23.35	1.16	1.96e-02
PYCR2	4.93	20.89	2.11	4.27e-04
PYGO2	6.63	29.33	2.15	2.76e-02
RAB35	66.34	111.26	0.75	3.17e-02
RAB40B	15.47	43.56	1.51	5.42e-03
RASA4B	15.3	73.85	2.25	7.85e-15
RASGRP2	49.86	234.98	2.24	3.32e-02
RASGRP4	11.52	50.62	2.15	3.34e-02
RCBTB1	44.21	89.22	1.02	2.47e-03
RELN	64.18	210.38	1.71	1.43e-02
RELT	4.93	33.26	2.79	2.30e-07
RETREG2	153.01	265.74	0.8	4.24e-03
REX1BD	8.46	23.8	1.45	3.64e-03
RFXANK	95.97	163.88	0.78	3.32e-02
RIPOR1	126.33	239.21	0.92	3.43e-02
RIPOR2	36.72	57.68	0.64	1.97e-02
RIPOR3	7.27	61.05	3.08	4.26e-03
RNH1	186.64	458	1.29	2.00e-04
RPH3AL	7.95	40.59	2.36	5.48e-03
RPS19	626.25	1186.35	0.92	3.00e-86
RPS21	42.29	74.94	0.82	2.04e-04
RPS28P4	1.36	10.78	2.96	1.62e-02
RPS6KA4	26.57	94.62	1.84	3.43e-02
RRBP1	812.06	1109.5	0.45	2.72e-02
RRP1	41.61	97	1.23	4.63e-05
RRP7A	45.3	92.7	1.05	2.96e-03
RSPO3	39.66	219.05	2.47	4.81e-03
RTKN	12.41	50.27	2.07	9.97e-10
SBF1	242.32	490.06	1.02	8.94e-05
SCARNA18	2.17	13.32	2.59	4.87e-03
SCARNA3	8.93	30.45	1.8	2.43e-02
SCARNA6	110.5	273.69	1.31	3.94e-02
SCART1	2.72	14.1	2.5	2.64e-03
SCUBE2	120.37	322.1	1.42	1.01e-02
SDF4	171.15	263.04	0.63	1.12e-09
SEC16A	310.26	548.34	0.82	2.92e-05
SELENON	116.84	170.14	0.55	5.48e-05
SEMA3F	30.81	49.32	0.72	1.43e-02
SEMA3G	392.6	797.91	1.02	2.78e-02
SGSM2	95.25	245.29	1.37	2.26e-05
SH2B3	45.95	155.44	1.76	4.20e-02
SH3TC1	18.4	40.54	1.19	2.85e-04
SHANK2	6.63	36.91	2.52	4.87e-08
SIGLEC1	96.48	236.7	1.3	9.03e-05
SIPA1	45.27	120.82	1.42	2.17e-02
SIVA1	25.33	71.62	1.51	2.68e-02
SLC16A5	2.98	26.19	3.11	3.20e-02
SLC1A5	127.17	265.78	1.07	1.03e-08
SLC25A29	4	36.68	3.28	1.38e-08
SLC26A11	20.61	43.97	1.12	3.10e-04
SLC35D1	76.97	103.95	0.46	1.69e-02
SLC41A1	124.97	262.63	1.08	1.03e-04
SLC4A2	73.11	158.13	1.1	1.49e-05
SLC7A2	31.49	56.46	0.83	3.67e-02
SMO	16.32	73.17	2.17	1.96e-02
SNORA5A	16.79	119.39	2.83	1.70e-02
SNORA71B	31.79	158.47	2.32	1.21e-02
SNORD13	107.47	422.07	1.97	3.65e-02
SNORD3A	27181.94	200244.93	2.88	3.01e-02
SNORD3C	6.55	72.04	3.45	9.09e-03
SNORD46	1.36	12.12	3.01	1.39e-02
SNORD71	0.47	8.58	4.4	4.17e-02
SNORD9	11.3	50.21	2.15	4.56e-03
SNORD94	13.77	521.28	5.24	6.96e-05
SNX30	50.66	80.89	0.69	1.25e-03
SNX33	23.97	43.62	0.88	4.99e-03
SORCS2	1.7	26.97	3.97	4.69e-02
SOX13	77.39	210.53	1.45	4.70e-03
SOX18	44.11	178.89	2.02	2.49e-02
SOX4	16.41	58.84	1.87	3.19e-10
SP110	209.63	314.49	0.59	3.32e-02
SPATA20	86.08	138.94	0.68	1.50e-02
SPTBN4	14.92	46.15	1.65	1.32e-02
SPTBN5	7.06	25.71	1.84	1.93e-02
SPTLC2	323.02	506.02	0.65	3.97e-02
SQSTM1	1569.48	2508.5	0.68	2.37e-02
STAB1	595.28	1684.16	1.5	2.83e-07
STARD9	378.2	704.31	0.9	2.58e-02
STAT2	490.36	833.09	0.77	5.78e-03
STK10	127.85	291.18	1.19	3.34e-02
STK19	4.8	15.86	1.75	8.13e-03
STMN1	59.8	117.03	0.97	1.32e-02
STXBP2	12.96	57.78	2.16	6.62e-05
SUPT4H1	3.06	10.73	1.87	3.31e-02
TACC3	10.37	35.27	1.85	3.28e-06
TADA3	115.95	148.74	0.35	3.25e-02
TAP1	146.06	282.96	0.95	3.01e-02
TAPBP	83.99	166.52	0.98	8.27e-04
TAPBPL	40.51	214.04	2.4	1.96e-02
TBRG4	34.17	54.22	0.66	1.93e-02
TCEA2	19.13	74.31	1.97	2.46e-03
TCIRG1	77.96	248.24	1.67	9.03e-05
TECPR1	58.9	146.61	1.32	3.24e-04
THBS2	161.68	386.21	1.25	3.44e-02
THEMIS2	15.86	68.72	2.11	2.24e-04
TICAM1	13.69	39.23	1.54	3.86e-02
TIE1	65.16	155.45	1.26	5.77e-03
TIMP2	371.33	633.55	0.77	2.30e-04
TMEM127	44.08	93.23	1.08	2.36e-03
TMEM176B	123.8	216.85	0.81	1.67e-02
TMSB10	932.06	1185.39	0.35	4.13e-02
TNFAIP2	139.72	407.24	1.55	1.52e-03
TNFRSF10A	32.64	83.33	1.37	1.60e-02
TNFRSF14	29.07	76.02	1.4	2.06e-09
TNNT3	54.7	155.55	1.51	6.98e-03
TNRC18	239.43	759.93	1.67	1.90e-02
TNXB	3000.57	7080.96	1.24	1.05e-03
TOM1	202.27	265.05	0.4	1.90e-04
TOM1L2	169.04	253.2	0.59	2.43e-02
TPSB2	2.55	13.85	2.36	5.53e-03
TRAF1	5.61	34.3	2.61	3.13e-02
TRAF3	153.87	263.14	0.78	4.83e-02
TRIM38	82.28	114.56	0.51	3.64e-03
TRIM50	4.97	29.89	2.59	2.47e-03
TRIM66	52.15	104.26	1.01	6.51e-04
TRPM2	30.99	73.38	1.26	4.87e-08
TTYH3	62.18	165.99	1.42	2.46e-02
TUSC1	2.64	26.58	3.34	3.01e-02
TUT1	5.36	29.28	2.48	7.90e-03
UAP1L1	15.22	28.47	0.96	2.03e-02
UBA7	77.03	265.91	1.79	6.65e-03
ULK1	61.17	167.56	1.46	4.09e-03
ULK3	29.41	101.62	1.8	4.66e-03
UNC45A	124.02	217.6	0.82	1.55e-12
UNK	24.95	43.24	0.78	1.63e-02
UNKL	26.05	71.45	1.46	1.79e-02
URGCP	60.95	98.68	0.7	1.71e-04
USP20	25.51	82.94	1.7	6.03e-03
USP22	360.83	447.7	0.31	7.50e-05
VAMP5	34.3	111.91	1.72	2.00e-03
VAV1	46.03	168.57	1.87	1.76e-04
VMO1	0	22.13	7.08	1.36e-02
VPS9D1	4.5	26.73	2.55	1.54e-05
VRK3	70.39	111.97	0.65	1.20e-02
WDR74	60.73	100.07	0.73	2.12e-02
WDR81	47.56	120.1	1.34	4.37e-02
WDR90	9.78	31.4	1.66	9.72e-05
WNT11	30.56	65.06	1.09	7.17e-04
WWC3	66.18	121.24	0.86	5.79e-04
XAF1	62.52	188.51	1.6	2.69e-02
YAF2	28.01	47.91	0.74	1.61e-02
ZBTB45	10.33	35.32	1.8	9.98e-03
ZBTB46	5.78	28.14	2.3	3.65e-02
ZBTB47	39.95	78.82	0.99	4.98e-03
ZBTB7A	44.5	86.65	0.98	4.73e-02
ZC3H18	146.37	253.12	0.8	3.47e-03
ZNF155	31.11	62.37	1.01	5.27e-05
ZNF687	24.44	50.99	1.08	2.59e-02
ZNF74	7.52	19.01	1.36	1.50e-02
ZNF775	0	8.3	5.68	3.96e-03
ZNF827	68.64	104.65	0.62	1.61e-02
ZSCAN25	26.61	43.53	0.75	1.81e-02
ZSWIM8	180.86	313.46	0.8	4.02e-03
