# Supplementary material for: Does Childhood Obesity Trigger Neuroinflammation?
Source: Biomedicines. 2022 Aug 11;10(8):1953. doi: 10.3390/biomedicines10081953 (PMC9405861; doi:10.3390/biomedicines10081953)
Supplement: Supplementary file 1 [file biomedicines-10-01953-s001.zip › Table S3.tsv]

	AT-Ctrl	AT-OB	Fold_Change	q-Value
AASDHPPT	48.8	31.24	-0.7	1.58e-02
ACAT1	1217.31	558.36	-1.13	5.65e-09
ACOT13	58.87	16.67	-1.87	8.48e-04
ACP1	99.63	33.97	-1.59	1.05e-04
ACSL1	9967.77	2614.73	-1.93	3.53e-03
ADAM32	21.42	10.12	-1.04	3.30e-02
ADGRL2	792.26	399.05	-0.99	4.70e-03
ADGRL4	443.73	203.93	-1.12	1.53e-02
AK4	100.54	15.92	-2.69	9.03e-05
AKAP11	535.53	328.21	-0.71	3.58e-03
AKR1C4	4.85	0.39	-3.73	4.83e-02
ALCAM	102.73	69.53	-0.59	1.05e-03
ALDH6A1	886.1	553.34	-0.68	6.96e-05
ANKRD17	2803.79	2051.58	-0.45	3.55e-02
ANKRD20A8P	31.91	0.42	-6.43	2.58e-02
ANKRD31	8.84	0.78	-3.73	1.25e-02
ANXA6	5537.94	3480.63	-0.67	8.55e-05
AP3B1	910.98	639.56	-0.51	3.55e-03
APAF1	170.73	128.97	-0.42	4.45e-02
APC	1175.79	640.84	-0.88	4.70e-06
APIP	136.06	76.33	-0.82	5.12e-04
APOM	5.78	0.39	-3.97	2.79e-02
ARCN1	640.37	500.02	-0.36	1.58e-02
ARHGAP21	1774.14	922.85	-0.95	1.73e-11
ARHGAP5	782.21	506.24	-0.62	7.48e-12
ARHGEF6	4301.04	2232.91	-0.95	2.45e-02
ARL14EP	127.63	54.49	-1.2	1.04e-14
ARPP19	497.61	236.23	-1.07	3.73e-04
ASS1	3895.41	2346.81	-0.73	1.76e-04
ATF2	451.14	267.28	-0.76	6.96e-05
ATG3	390.1	229.62	-0.77	1.87e-02
ATIC	369.01	236.16	-0.65	1.71e-04
ATL1	43.06	26.75	-0.67	3.68e-02
ATP11B	650.73	334.71	-0.96	1.66e-03
ATP13A2	177.12	130.38	-0.43	1.41e-03
ATP5MK	138.45	66.11	-1.07	2.38e-03
ATP6V1C1	277.93	193.35	-0.52	2.09e-03
ATRX	3017.43	2093.88	-0.53	3.30e-02
ATXN1	151.35	113.99	-0.39	1.17e-02
BNIP3	498.68	206.38	-1.28	4.34e-05
BTBD10	114.21	88.24	-0.41	2.59e-02
BTBD7	177.66	130.98	-0.46	3.92e-04
BTF3L4	133.44	55.14	-1.29	1.12e-02
BTG3	35.53	17.3	-1.09	1.96e-02
C10orf90	6.29	0.39	-4.07	2.16e-02
C1QTNF2	6.08	0.39	-4.07	2.16e-02
C1orf74	7.52	0	-5.32	7.59e-04
C2orf49	29.62	15.16	-0.99	1.07e-02
C3orf38	68.85	46.87	-0.5	4.83e-02
C5orf63	6.55	0.42	-4.17	1.68e-02
CALHM5	6.63	1.2	-2.73	4.57e-02
CANX	3608.96	2724.75	-0.4	1.69e-15
CAPRIN1	1458.44	1028	-0.51	1.89e-05
CAST	3090.42	2056.37	-0.59	8.23e-05
CBWD2	426.49	158.91	-1.43	9.89e-03
CCDC148	4.55	0	-4.55	8.85e-03
CCDC18	131.71	51.68	-1.37	2.21e-04
CCNG1	204.57	116.74	-0.82	3.88e-02
CCNY	191.86	105.1	-0.89	9.49e-05
CCT5	1121.69	571.43	-0.97	8.56e-08
CCT8	603.77	359.94	-0.74	6.38e-16
CDC42EP3	18.15	2.9	-2.73	8.04e-05
CDKAL1	125.77	85.47	-0.56	1.80e-02
CDYL	170.32	103.77	-0.72	2.86e-04
CENPU	20.1	3.23	-2.58	3.11e-05
CEP295	188.12	76.25	-1.3	2.43e-05
CEP57	211.46	117.83	-0.84	1.28e-03
CERT1	692.82	473.13	-0.54	2.49e-04
CLOCK	609.09	276.55	-1.14	2.86e-05
CNIH4	81.9	47.52	-0.82	4.70e-05
CNN3-DT	6.67	0.39	-4.17	1.68e-02
CNTN6	12.58	0.42	-5.12	1.05e-03
COMMD10	92.23	46.78	-1.01	7.50e-04
COX18	48.37	18.64	-1.43	3.45e-03
CPA2	9.48	0	-5.62	2.44e-04
CPLANE1	490.78	311.19	-0.67	5.78e-05
CPNE2	224.13	167	-0.44	9.03e-05
CPSF3	203.13	119.31	-0.77	1.66e-02
CRAT	193.22	157.76	-0.28	4.90e-02
CRB1	5.36	0	-4.81	4.02e-03
CRYBG3	693.6	468.84	-0.56	2.75e-03
CSNK1G2P1	4.97	0.25	-3.73	4.83e-02
CSNK2A1	649.46	460.32	-0.5	3.43e-02
CTAGE8	11.44	0.81	-4.11	3.66e-03
CTNNA1	1802.02	1357.59	-0.41	4.03e-02
CUL2	262.59	155.31	-0.74	5.73e-14
DBI	1172.99	325.54	-1.85	3.20e-02
DCAF6	937.72	537.06	-0.81	7.28e-03
DCTN6	109.35	47.09	-1.2	1.50e-02
DDX18	189.87	148.55	-0.36	6.49e-03
DDX20	76.17	52.64	-0.54	1.62e-02
DDX21	524.39	327.88	-0.68	3.48e-02
DDX42	965.84	626.59	-0.62	5.26e-04
DECR1	677.83	223.03	-1.61	3.18e-03
DHRS4	264.88	142.3	-0.91	1.45e-05
DHX29	380.18	184.68	-1.05	3.60e-06
DICER1	2318.62	1569.73	-0.56	2.52e-02
DIS3	444.85	200.1	-1.16	2.39e-04
DMC1	9.9	0	-5.69	1.92e-04
DNAI7	4.5	0	-4.55	8.85e-03
DNAJC16	127.27	60.78	-1.08	4.58e-02
DNAJC25	21.85	11.12	-0.98	4.35e-02
DPM1	441.72	274.68	-0.68	1.19e-02
EIF2A	541.56	243.5	-1.16	6.67e-03
EIF3F	408.28	349.25	-0.22	1.64e-02
EIF3L	470.5	284.94	-0.73	3.18e-03
EIF4H	227.19	166.07	-0.44	8.27e-05
EIF5B	878.52	456.2	-0.95	6.85e-03
ELP2	606.58	388.31	-0.65	3.87e-02
EMC2	219.06	157.53	-0.49	1.69e-05
ENSG00000204745	23.63	3.68	-2.81	2.32e-06
ENSG00000230092	5.44	0.39	-3.85	3.65e-02
ENSG00000256663	5.44	0	-4.81	4.02e-03
ENSG00000258231	4.42	0	-4.55	8.85e-03
ENSG00000260144	17	0.39	-5.51	2.63e-04
ENSG00000260776	27.66	0.78	-5.29	4.66e-03
ENSG00000261054	15.22	0.78	-4.5	8.94e-04
ENSG00000269825	38.43	13.82	-1.43	1.44e-02
ENSG00000271141	25.12	1.59	-4.21	9.01e-06
ENSG00000271452	6.97	0.39	-4.27	1.35e-02
ENSG00000273680	6.72	0.42	-4.17	1.68e-02
ENSG00000285531	7.48	0.81	-3.41	3.11e-02
EP300	1488.99	1308.09	-0.19	3.65e-02
EPB41L5	183.4	79.3	-1.19	1.04e-04
EPC2	163.93	102.03	-0.7	4.77e-02
ETFDH	498.89	224.49	-1.15	3.30e-02
EVI5	281.59	172.22	-0.71	3.63e-04
FABP5P9	6.63	1.23	-2.73	4.57e-02
FAF1	386.67	277.81	-0.47	3.05e-02
FAIM	66.64	38.84	-0.75	1.28e-03
FAM106A	14.03	0	-6.21	3.63e-04
FAM114A1	391.85	331.13	-0.24	9.33e-03
FAM21EP	13	0.81	-4.22	2.58e-03
FARSB	173.85	76.94	-1.18	5.45e-07
FBXO5	8.03	1.59	-2.58	2.49e-02
FERMT2	1569.42	706.8	-1.15	3.29e-02
FGF2	354.17	199.46	-0.81	5.19e-22
FUNDC2	345.81	218.85	-0.66	8.34e-15
GDI2	994.23	606.12	-0.71	1.30e-13
GHR	2983.54	1749.57	-0.77	9.58e-03
GID4	87.93	18.4	-2.28	7.57e-05
GNL2	339.84	222.97	-0.61	1.10e-02
GOLGA4	2285.01	1187.59	-0.94	2.92e-05
GOLGB1	1681.12	1154.86	-0.54	3.29e-02
GOSR1	138.79	87.54	-0.67	1.44e-02
GPALPP1	76.42	50.39	-0.64	3.23e-03
GRK3	1303.69	459.83	-1.51	4.57e-10
GUSBP17	8.76	1.48	-2.73	1.37e-02
HADHA	3191.91	2002.15	-0.67	4.17e-02
HCAR1	71.02	14.02	-2.38	1.68e-02
HCFC2	206.76	117.09	-0.82	1.50e-03
HEATR1	357.42	219.22	-0.71	1.70e-02
HECTD1	2334.45	1474.76	-0.66	5.70e-13
HK1	1208.09	698.28	-0.79	8.73e-06
HNMT	404.33	233.36	-0.8	2.94e-05
HSD17B4	2802.16	1271.34	-1.14	2.12e-06
HSDL2	841.84	454.33	-0.89	2.30e-02
HSP90AA1	9066.04	4018.43	-1.17	3.81e-04
HSPA14	33.58	18.48	-0.9	1.17e-02
HSPA8	5910.1	3089.92	-0.94	2.42e-02
IFIT5	70.9	46.77	-0.63	5.24e-03
IFNAR1	224.06	80.76	-1.48	2.64e-03
IFNGR1	671.87	345.94	-0.96	3.25e-02
IGF1	828.31	428.34	-0.95	2.61e-02
INSIG1	145.18	36.7	-2	3.51e-02
INTS10	304.38	177.37	-0.79	8.84e-03
IPO5	1828.88	819.47	-1.16	3.16e-12
IRAK1BP1	9.82	2.01	-2.55	1.00e-02
ISCA1	95.56	67.49	-0.53	6.18e-03
ITGB3	6.76	0	-5.13	1.46e-03
KARS1	1171.33	765.28	-0.62	3.37e-02
KIAA0232	390.06	327.36	-0.25	4.77e-03
KIAA1109	2759.17	1623.04	-0.77	2.33e-05
KIF1C	1878.35	1340.26	-0.49	3.72e-03
KIF20B	76.54	24.48	-1.67	4.26e-03
KIF21A	256.85	131.79	-0.97	1.82e-06
KIFAP3	260.92	157.21	-0.72	4.81e-13
KMO	8.58	1.62	-2.66	1.81e-02
KTN1	2805.91	1358.13	-1.05	2.30e-03
KYAT3	87.7	35.64	-1.32	3.82e-02
LARP1	1105.68	860.09	-0.36	1.60e-02
LARP4	411.51	188.41	-1.13	2.68e-02
LATS1	286.19	183.73	-0.65	1.64e-04
LDAH	67.67	40.58	-0.75	9.95e-04
LETMD1	169.58	131.21	-0.4	4.19e-03
LGALS9C	5.4	0	-4.81	4.02e-03
LINC00654	7.48	0.39	-4.35	1.06e-02
LONP2	598.5	385.36	-0.64	1.77e-02
LRPPRC	2151.95	1305.85	-0.72	4.69e-09
LRRC37A6P	11.44	0.39	-4.97	1.79e-03
LRRC39	4.76	0.39	-3.73	4.83e-02
LRRC69	7.22	1.62	-2.41	4.64e-02
LSM12	126.61	73.06	-0.81	2.03e-02
LSM14A	346.16	294.26	-0.23	2.03e-02
LSM3	142	84.82	-0.77	1.70e-05
LTV1	53.3	31.64	-0.81	2.33e-03
MAPK8IP1	40.93	24.93	-0.7	3.25e-02
MAPRE1	292.76	232.98	-0.33	1.52e-03
MBD2	652.96	408.57	-0.67	2.89e-03
MBTPS1	646.8	446.64	-0.54	9.91e-03
MED13	947.48	615.43	-0.63	3.59e-02
MEST	1680.23	650.36	-1.37	4.20e-02
MICU2	165.88	76.53	-1.13	3.18e-03
MIR335	5.74	0.42	-3.97	2.79e-02
MMAA	42.76	21.88	-1.01	7.27e-04
MOB1A	194.58	132.65	-0.53	4.36e-03
MORF4L1	1936	1256.15	-0.62	1.15e-05
MRAS	557.5	244.41	-1.19	1.15e-02
MRPL50	53.85	24.58	-1.1	2.33e-05
MRPS10	99.55	46.15	-1.13	1.04e-02
MRPS15	226.89	142.05	-0.66	2.49e-02
MRPS18C	101.84	65.55	-0.65	2.04e-04
MRPS33	138.44	71.37	-0.97	1.79e-02
MRPS6	6.8	1.23	-2.73	4.57e-02
MRPS9	97.83	53.62	-0.85	4.82e-02
MS4A2	11.56	1.23	-3.52	2.47e-03
MTDH	588.52	415.59	-0.5	2.50e-03
MTHFD1	3028.45	1504.55	-1.01	2.76e-03
MTMR12	357.99	209.8	-0.77	5.95e-03
MTMR6	105.92	75.04	-0.53	3.24e-03
MTPAP	250.48	168.55	-0.56	4.71e-02
MTX2	111.53	44.89	-1.33	3.87e-02
MYCBP2	6468.05	3084.02	-1.07	1.78e-02
MYLK4	4.76	0.39	-3.73	4.83e-02
MYO1B	589.19	473.4	-0.31	2.03e-06
MYO9A	704.09	458.47	-0.62	1.24e-08
N4BP2	142.59	75.46	-0.93	2.71e-02
NCAM2	13.05	4.01	-1.57	2.38e-02
NCOA1	477.88	275.96	-0.8	1.77e-02
NDUFB10	146.6	82.52	-0.86	1.45e-05
NDUFS6	314.43	192.26	-0.72	1.69e-05
NECTIN3	165.69	61.65	-1.44	4.17e-02
NFU1	466.87	260.68	-0.83	1.82e-04
NHLRC2	323.28	245.27	-0.41	1.96e-02
NIPBL	1919.37	1353.69	-0.5	5.23e-06
NKAPL	7.52	1.23	-2.91	2.56e-02
NME8	5.7	0.39	-3.97	2.79e-02
NNAT	120.25	15.13	-2.97	1.62e-34
NRAS	149.32	110.74	-0.44	2.77e-03
NRDC	1433.55	1022.85	-0.48	3.68e-07
NRIP1	630.82	361.47	-0.81	1.43e-02
NSMCE4A	160.1	76.11	-1.09	5.45e-04
NT5DC1	193.82	128.84	-0.59	4.09e-03
NTRK3	319.63	57.68	-2.48	4.41e-03
NUDT17	8.84	0.81	-3.73	1.25e-02
NUF2	4.89	0.42	-3.73	4.83e-02
NUP153	556.29	322.14	-0.79	1.68e-02
OSBPL1A	866.76	616.52	-0.49	3.26e-03
OSR2	11.18	2.4	-2.25	7.89e-03
PAFAH1B2	152.33	101.13	-0.57	3.59e-02
PAIP1	529.53	291.69	-0.87	1.15e-04
PAK2	361.07	213.59	-0.75	1.34e-05
PARP9	191.47	141.92	-0.43	8.18e-04
PCDHB3	35.45	16.2	-1.14	2.34e-03
PCM1	1462.1	806.56	-0.86	3.73e-06
PCMTD1	574.31	383.56	-0.58	2.75e-03
PDCD10	300.72	174.52	-0.78	2.49e-17
PDE3B	1872.31	647.36	-1.53	7.65e-03
PDHX	482.46	229.86	-1.08	3.87e-07
PDS5A	844.7	553.45	-0.62	1.31e-07
PEX1	323.42	174.67	-0.9	1.28e-08
PHF3	1147.76	723.59	-0.67	3.59e-02
PHF6	88.62	26.79	-1.76	3.21e-04
PIAS1	346.9	227.39	-0.62	2.77e-06
PIBF1	124.83	92.37	-0.46	5.55e-03
PIK3C3	330.36	177.68	-0.9	2.16e-02
PKP4	364.21	248.41	-0.56	1.90e-02
POLK	289.55	202.63	-0.51	7.24e-03
POLR3F	29.28	10.76	-1.52	1.18e-04
POPDC2	5.36	0.39	-3.85	3.65e-02
PPARG	1636.93	714.3	-1.2	4.36e-03
PPIAP72	4.42	0	-4.55	8.85e-03
PPP2R3C	108.69	58.87	-0.91	4.87e-08
PPP3CB	527.58	349.42	-0.6	2.01e-03
PPWD1	195.84	106.6	-0.88	1.19e-02
PRKAA2	19.42	0.39	-5.69	1.38e-04
PRKRA	246.06	174.88	-0.48	3.22e-02
PRPF18	50.53	24.61	-1.02	1.54e-04
PRXL2C	42.97	22.8	-0.95	3.73e-02
PSMA3-AS1	8.12	1.06	-2.99	1.93e-02
PSMA4	200.74	105.51	-0.94	7.15e-03
PSMG1	49.47	33.16	-0.6	4.41e-02
PTPN11	4074.87	2026.18	-1.01	2.45e-03
PTPN13	599.35	340.35	-0.82	1.61e-02
PTPN3	178.21	78.63	-1.2	1.83e-06
PTPN4	307.19	170.49	-0.86	1.74e-02
PTPRA	615.76	295.22	-1.07	5.32e-04
PTPRM	1260.61	941.63	-0.42	7.59e-04
PWP1	312.36	163.63	-0.94	1.01e-02
PYROXD1	111.9	37.73	-1.54	5.39e-18
QSER1	228.16	137.88	-0.71	6.25e-05
RAB27B	5.4	0	-4.81	4.02e-03
RAB3GAP1	797.76	574.22	-0.48	2.85e-08
RABEP1	698.39	417.17	-0.74	7.20e-03
RABEPK	41.06	22.55	-0.91	3.86e-02
RAD23B	889.44	477.82	-0.9	3.42e-02
RALA	146.64	55.09	-1.43	1.74e-03
RAP1GDS1	120.84	88.24	-0.49	3.42e-03
RARS1	312.31	190.71	-0.71	3.53e-02
RASA3	988.09	680.11	-0.54	2.42e-02
RBBP6	358.78	191.32	-0.9	1.77e-02
RBMS3	277.63	180.09	-0.63	5.12e-04
RCOR3	285.36	207.72	-0.47	8.97e-03
REEP3	316.48	163.78	-0.94	1.58e-06
RFC1	672.84	368.63	-0.87	6.19e-03
RGPD5	13.99	4.49	-1.71	8.89e-03
RIF1	727.74	396.4	-0.88	2.29e-03
RNF146	184.04	150.93	-0.31	3.37e-02
RNF6	198.07	92.5	-1.09	9.21e-20
RPA1	267.28	177.96	-0.58	1.18e-02
RPAP2	88.79	63.48	-0.45	3.82e-02
RPL23AP87	24.91	0	-7.04	6.79e-07
RPL7P1	10.45	1.98	-2.35	1.03e-02
RPN1	641.61	427.26	-0.59	5.49e-04
RPP30	60.83	22.58	-1.46	4.81e-02
RPP38	19.08	6.74	-1.38	7.93e-03
RPS12	843.12	700.29	-0.26	3.01e-02
RPS13	444.85	341.82	-0.37	3.13e-03
RPS7	3059.96	2463.67	-0.31	4.51e-02
RPSAP12	8.29	1.73	-2.33	2.58e-02
RRAGD	87.13	46.55	-0.96	5.88e-07
RTCA	130.06	63.84	-1.04	3.37e-07
S100A1	95.05	41.09	-1.22	7.44e-03
SACS	329.14	218.97	-0.6	7.48e-12
SARAF	791.72	607.67	-0.38	2.10e-05
SBF2	1405.62	1081.51	-0.38	3.28e-02
SCAF11	915.24	627.43	-0.54	9.68e-06
SCYL2P1	17.64	2.26	-3.15	5.48e-05
SDAD1	260.72	212.41	-0.32	4.60e-03
SEC11A	296.18	133.07	-1.16	1.34e-03
SEC23IP	241.86	156.69	-0.63	1.60e-02
SEPTIN11	1490.37	881.14	-0.76	3.38e-06
SERPINA5	12.11	0.39	-5.02	1.50e-03
SHOC2	685.29	418.24	-0.72	1.63e-02
SHPRH	449.21	354.06	-0.33	4.65e-02
SIRT4	5.78	0.39	-3.97	2.79e-02
SLAIN1	10.03	0.39	-4.79	3.03e-03
SLAIN2	329.54	181.19	-0.86	7.44e-03
SLC1A3	941.25	483.31	-0.96	2.84e-02
SLC25A26	67.25	34.57	-0.97	1.47e-02
SLMAP	287.62	192.84	-0.59	3.40e-02
SLU7	349.99	255.11	-0.45	4.78e-02
SNCA	147.23	83.58	-0.81	2.65e-03
SNX3	565.14	269.5	-1.07	1.56e-02
SOD1	3112.24	1348.48	-1.21	1.13e-04
SORBS1	6867.15	2679.7	-1.36	1.41e-02
SPA17	7.73	1.2	-2.91	2.56e-02
SRP72	427.2	235.57	-0.87	3.13e-15
ST6GALNAC1	5.36	0.39	-3.85	3.65e-02
STAG2	897.04	560.72	-0.68	8.80e-03
STIP1	460.57	318.14	-0.54	9.22e-03
STRN3	424.68	289.09	-0.56	1.35e-06
STT3B	460.12	322.03	-0.51	4.06e-02
STX3	50.75	31.02	-0.76	5.46e-03
STX6	104.17	70.44	-0.58	3.59e-02
SUB1	532.25	190.06	-1.5	1.34e-13
SUCLG2	481.05	296.59	-0.71	9.01e-24
TAB2	1707.86	968.28	-0.82	1.63e-02
TAF13	100.22	53.64	-0.92	9.78e-03
TAF1B	87.14	44.02	-0.97	3.78e-03
TAF2	497.28	336.29	-0.56	1.32e-02
TARS1	701.49	302.08	-1.22	7.79e-18
TBC1D23	338.62	218.6	-0.63	4.90e-02
TBX4	6.72	0	-5.13	1.46e-03
TCAF2P1	9.09	0	-5.58	1.90e-02
TERF2IP	88.79	58.91	-0.59	2.68e-03
TET1	223.59	100.06	-1.17	4.51e-03
TEX9	9.94	0.39	-4.73	3.66e-03
TGS1	123.43	78.13	-0.65	3.40e-05
TLK1	486.22	337.64	-0.53	1.73e-02
TM7SF3	218.46	136.59	-0.68	2.05e-03
TM9SF3	1290.72	634.17	-1.03	6.37e-03
TMBIM1	1347.39	670.9	-1.01	1.06e-02
TMED10	874.6	569.11	-0.63	3.85e-05
TMED7	7.61	1.62	-2.5	3.39e-02
TMEM135	2262.17	905.38	-1.32	9.89e-04
TMEM144	54.62	23.04	-1.26	3.78e-05
TOPORS	268.83	161.47	-0.74	4.90e-02
TPD52L1	30.69	17.87	-0.87	2.34e-02
TRARG1	200.02	105.39	-0.92	2.76e-15
TRIP11	1583.86	995	-0.67	6.99e-03
TTC27	135.88	83.31	-0.68	4.96e-04
TXNDC15	91.77	63.07	-0.58	2.84e-03
TXNDC16	122.46	71.03	-0.8	7.24e-03
TXNDC9	50.07	31.25	-0.69	1.55e-02
TYMS	7.61	2.01	-2.17	4.89e-02
UBE2B	311.37	221.23	-0.5	4.08e-02
UBE2E3	209.64	103.86	-1.01	8.40e-04
UBE4B	509.26	388.91	-0.39	2.47e-03
UFL1	236.75	142.16	-0.73	1.49e-05
UGP2	1847.36	1056.68	-0.81	7.44e-03
ULK4P2	20.19	0.78	-4.9	2.00e-04
USO1	833.31	546.67	-0.61	1.31e-05
USP3	206.69	141.53	-0.55	2.05e-06
USP53	294.54	215.96	-0.46	2.05e-06
VDAC2	296.54	176.83	-0.75	4.01e-02
VEZT	268.21	132.43	-1.04	3.49e-25
VIRMA	632.43	435.39	-0.54	1.13e-06
VKORC1L1	313.07	236.97	-0.43	5.03e-06
VPS13C	2626.84	1805.15	-0.54	5.48e-03
WBP11	316.68	183.9	-0.79	6.71e-06
WDR12	111.74	75	-0.58	6.80e-04
WDR19	314.16	185.01	-0.75	3.13e-17
WDR89	10.29	2.01	-2.61	7.24e-03
XPOT	905.96	536.69	-0.76	1.62e-03
XRCC4	34.86	18.34	-0.98	4.09e-03
XRCC6	760.91	633.17	-0.26	7.91e-06
YBX1	1991.18	1231.89	-0.69	4.79e-03
ZBTB1	244.25	159.69	-0.62	1.36e-02
ZBTB24	102.94	69.11	-0.59	1.06e-03
ZBTB38	348.83	205.78	-0.76	4.19e-02
ZC3H14	733.99	505.91	-0.54	5.67e-05
ZCCHC9	67.07	35.11	-0.94	3.43e-05
ZFP30	48.92	24.64	-0.97	3.06e-02
ZFP90	61.8	36.52	-0.73	2.58e-03
ZMYM4	687.6	374.9	-0.88	2.34e-02
ZNF10	9.65	0.78	-3.8	4.71e-02
ZNF117	2152.99	579.6	-1.89	2.24e-02
ZNF148	311.38	221.27	-0.5	8.59e-03
ZNF207	479.28	289.66	-0.73	4.28e-02
ZNF322	110.17	72.69	-0.57	2.94e-02
ZNF347	80.98	27.08	-1.59	3.00e-03
ZNF37A	54.15	26.26	-1.01	9.67e-05
ZNF527	31.79	18.03	-0.78	4.51e-02
ZNF585B	62.02	35.67	-0.8	8.40e-04
ZNF587	103.59	46.39	-1.15	4.63e-02
ZNF644	877.56	592.14	-0.56	4.99e-02
ZNF667-AS1	12.41	1.62	-3.22	1.38e-03
ZNF684	16.74	1.62	-3.62	1.29e-04
ZNF845	284.38	127.59	-1.16	4.96e-04
ZNF880	82.11	37.52	-1.14	2.40e-03
ZNF91	4739.6	1134.62	-2.06	6.26e-03
ZUP1	41.31	16.59	-1.29	3.54e-05
ZZZ3	194.62	108.97	-0.82	4.89e-05
